# Supplementary material for: A Survey on Knowledge, Attitude, and Practices of Large-Animal Farmers towards Antimicrobial Use, Resistance, and Residues in Mymensingh Division of Bangladesh
Source: Antibiotics (Basel). 2022 Mar 24;11(4):442. doi: 10.3390/antibiotics11040442 (PMC9030753; doi:10.3390/antibiotics11040442)
Supplement: Supplementary file 1 [file antibiotics-11-00442-s001.zip]

Archive with 1 entries (1 files):
- antibiotics-1614470-supplementary.pdf
